# Supplementary material for: Identification of Novel Tumor Antigens and the Immune Landscapes of Bladder Cancer Patients for mRNA Vaccine Development
Source: Front Oncol. 2022 Jun 24;12:921711. doi: 10.3389/fonc.2022.921711 (PMC9263198; doi:10.3389/fonc.2022.921711)
Supplement: Supplementary file 2 [file Table_1.csv]

Table S1(52 most significant survival genes)
id	HR	HR.95L	HR.95H	pvalue
ADM2	2.909507852	1.936874377	4.370565301	2.69E-07
SPINK5	2.041338535	1.527175363	2.728608066	1.44E-06
S100A8	1.219373751	1.1076881	1.34232041	5.19E-05
TNFRSF19	1.770586772	1.332026943	2.353539117	8.34E-05
S100A9	1.281813051	1.129538411	1.454616048	0.000119209
TLR4	0.380547742	0.225886734	0.641102653	0.000282835
S100A7	1.302446565	1.128128634	1.503700024	0.000312757
IFNE1	0.532517991	0.376533277	0.753121777	0.000366332
MC1R	1.502893574	1.194700468	1.890590283	0.00050284
CNTFR	2.656108375	1.505613216	4.685739754	0.000744057
MICB	1.545467018	1.199870368	1.990605292	0.000749163
RNASEL	0.468541991	0.300429996	0.73072463	0.000827162
MIA	1.774021116	1.260799087	2.496155773	0.001001854
PRDX1	2.847927547	1.512330719	5.363040775	0.00119161
GAST	13.95041758	2.811642572	69.21724427	0.001260028
LTB4R	1.453593852	1.156930108	1.826329069	0.001320094
S100A12	1.618883923	1.205554628	2.173924843	0.001360816
HSPA6	1.409640354	1.13947728	1.743857437	0.001562839
GUCA2A	1.389733285	1.132404497	1.705537737	0.001631988
CRLF1	2.290664453	1.35801078	3.863845348	0.001888795
BMP6	2.013785861	1.287814513	3.149004344	0.002148576
TNFRSF11B	1.682102936	1.204368788	2.349338771	0.002281648
PSMC1	2.311968719	1.346512031	3.969663275	0.002376325
ABCC4	0.740944953	0.609945359	0.900079679	0.002523806
IL9R	0.503929678	0.321231919	0.79053514	0.002853672
AQP9	1.519968852	1.154396264	2.001310453	0.002855842
ISG15	1.30261523	1.093374447	1.55189875	0.003084842
JUND	1.92934543	1.247081691	2.984867643	0.003160211
SDC3	23.18143188	2.839401346	189.2577761	0.003345396
PRKCA	0.759438611	0.628945522	0.917006296	0.004227564
RORA	2.942412941	1.403913651	6.16689916	0.004255429
NFKBIB	2.537105408	1.339097518	4.806897007	0.0042963
TNC	1.267861789	1.075991463	1.493946347	0.00458531
CLCF1	1.461510191	1.123927339	1.900489438	0.004628635
TNFRSF13C	3.228413757	1.433043686	7.273089775	0.004680633
ADM	1.410351395	1.110744817	1.790772306	0.004772804
EDN1	1.327496196	1.089026669	1.618184569	0.005045202
TK2	0.541653963	0.35210868	0.833234262	0.005267381
FAM3D	0.773702954	0.644856288	0.928294059	0.005770479
CALR	1.962203815	1.213516494	3.172798911	0.005972853
NDRG1	1.36111484	1.092131526	1.696346606	0.006060255
APOBEC3F	0.472731368	0.276104768	0.809384596	0.006318771
FGFR2	2.528256742	1.297747957	4.925518949	0.006411949
UCN2	1.337845409	1.084678514	1.650102141	0.006539955
LGR6	2.471755542	1.284802596	4.755263942	0.006715599
SEMA7A	3.058364447	1.358785233	6.883790656	0.006920491
CCL8	1.269765106	1.065429075	1.513290244	0.00763174
EDN3	2.894871918	1.321620157	6.340916773	0.007883388
PLAUR	1.505335689	1.109415257	2.042549462	0.008619016
GH1	7.90720597	1.687675516	37.04735044	0.008687086
MBL2	0.049479903	0.005135655	0.476718285	0.009297369
IL13	0.033194918	0.002491602	0.442246562	0.009951576
