# Supplementary material for: Identification of Novel Tumor Antigens and the Immune Landscapes of Bladder Cancer Patients for mRNA Vaccine Development
Source: Front Oncol. 2022 Jun 24;12:921711. doi: 10.3389/fonc.2022.921711 (PMC9263198; doi:10.3389/fonc.2022.921711)
Supplement: Supplementary file 3 [file Table_2.csv]

Table S2(clinical characteristics of two datasets)
Characteristics	level	Overall
n		165
age (mean (SD))		65.18 (11.97)
grade (%)	high	60 (36.4)
	low	105 (63.6)
OS (%)	death	69 (41.8)
	survival	96 (58.2)
invasiveness (%)	muscle invasive	62 (37.6)
	non-muscle invasive	103 (62.4)
SEX (%)	F	30 (18.2)
	M	135 (81.8)
OS.months (mean (SD))		48.38 (37.70)
Characteristics	level	Overall
n		406
age (mean (SD))		67.86 (10.44)
M_stage (%)	M0	198 (48.8)
	M1	11 ( 2.7)
	MX	194 (47.8)
	not reported	3 ( 0.7)
N_stage (%)	N0	236 (58.1)
	N1	44 (10.8)
	N2	76 (18.7)
	N3	7 ( 1.7)
	not reported	6 ( 1.5)
	NX	37 ( 9.1)
T_stage (%)	not reported	32 ( 7.9)
	T0	1 ( 0.2)
	T1	4 ( 1.0)
	T2	117 (28.8)
	T3	193 (47.5)
	T4	58 (14.3)
	TX	1 ( 0.2)
tumor_stage (%)	not reported	2 ( 0.5)
	stage i	3 ( 0.7)
	stage ii	128 (31.5)
	stage iii	141 (34.7)
	stage iv	132 (32.5)
OS (%)	alive	226 (55.7)
	death	180 (44.3)
OS.days (mean (SD))		807.18 (823.55)
