# Supplementary material for: Identification of Novel Tumor Antigens and the Immune Landscapes of Bladder Cancer Patients for mRNA Vaccine Development
Source: Front Oncol. 2022 Jun 24;12:921711. doi: 10.3389/fonc.2022.921711 (PMC9263198; doi:10.3389/fonc.2022.921711)
Supplement: Supplementary file 4 [file Table_3.csv]

Table S3(red module genes)
gene
CALR
ULBP2
PI3
SLPI
CXCL6
CXCL1
DEFB103B
DEFB1
LCN2
S100A9
S100A8
S100A12
S100A7
PGLYRP3
S100A7A
S100A14
S100A16
AZU1
TCHHL1
NOD2
PLAU
IL1B
CCL20
TRAF3
SPINK5
IL1A
NDRG1
RNASE7
SAA1
SAA2
LTB4R2
PLAUR
CSF2
EPGN
GAST
IL20
IL24
NENF
NRG1
PTHLH
UCN2
ADIPOR2
AR
EGFR
IL1RAP
IL20RB
IL22RA1
TGFBR3
SHC1
